# Supplementary material for: Dissemination of blaNDM–1 Gene Among Several Klebsiella pneumoniae Sequence Types in Mexico Associated With Horizontal Transfer Mediated by IncF-Like Plasmids
Source: Front Microbiol. 2021 Mar 25;12:611274. doi: 10.3389/fmicb.2021.611274 (PMC8027308; doi:10.3389/fmicb.2021.611274)
Supplement: Supplementary file 3 [file Data_Sheet_1.xlsx]

## Sheet: Klebsiella
				Beta-lactams																Quinolones		Aminoglycosides						Nitrofuran		Glicilcycline		Folate pathway		Lipopeptide		Phenotypic detection of carbapenemases
Strain	Clone	Isolation date	Ward	Piperacillin/Tazobactam	MIC	Aztreonam	MIC	Cefazoline	MIC	Cefepime	MIC	Ceftriaxone	MIC	Ceftolozane/Tazobactam	mm	Imipenem	MIC	Meropenem	MIC	Ciprofloxacin	MIC	Amikacin	MIC	Gentamicin	MIC	Tobramycin	MIC	Nitrofurantoin	MIC	Tigecycline	MIC	Trimethoprim/Sulfamethoxazole	MIC	Colistin	MIC	Metallo-beta-lactamases	Imipenem	Imipenem/EDTA	Imipenem/phenylboronic acid	Meropenem	Meropenem/EDTA	Meropenem/phenylboronic acid	PCR/NDM-1
01-K	1	January 2017	PICU	S	<=4	S	<=1	S	<=4	S	<=1	S	<=1	S	28	S	0.06	S	0.03	S	<=0.25	R	128	R	>128	S	<=1	S	32	S	<=0.5	S	<=20	R	4	Negative							Negative
02-K	2	January 2017	PICU	S	<=4	S	<=1	S	<=4	S	<=1	S	<=1	S	25	S	0.06	S	0.03	S	<=0.25	R	128	R	>128	S	<=1	I	64	S	<=0.5	S	<=20	R	32	Negative							Negative
03-K	3	January 2017	NEU	S	<=4	S	<=1	S	<=4	S	<=1	S	<=1	S	27	S	0.06	S	0.03	S	1	S	1	S	1	S	<=1	S	32	S	2	S	<=20	S	2	Negative							Negative
04-K	4	January 2017	GES	S	8	I	16	R	>=64	S	2	R	>=64	S	28	S	0.25	S	0.03	R	>=4	S	1	S	1	I	8	I	64	S	1	R	>=320	R	4	Negative							Negative
05-K	5	January 2017	NEP	I	32	R	>=64	R	>=64	R	8	R	8	S	25	S	0.06	S	0.03	R	>=4	S	4	R	128	R	>=16	R	128	S	2	R	>=320	R	8	Negative							Negative
06-K	6	January 2017	NEP	S	<=4	S	<=1	S	<=4	S	<=1	S	<=1	S	25	S	0.06	S	0.03	S	<=0.25	R	32	S	0.5	S	<=1	S	32	S	<=0.5	S	<=20	R	8	Negative							Negative
07-k	7	February 2017	OTO	R	>=128	R	>=64	R	>=64	R	>=64	R	>=64	R	6	R	8	R	4	I	2	S	1	S	1	S	<=1	R	128	S	<=0.5	R	>=320	R	4	Positive	13	25	13	11	25	11	Positive
08-K	8	February 2017	NEU	S	<=4	S	<=1	S	<=4	S	<=1	S	<=1	S	28	S	0.125	S	0.03	S	<=0.25	S	1	S	1	S	<=1	S	32	S	<=0.5	S	<=20	S	1	Negative							Negative
09-K	9	February 2017	NEU	S	<=4	S	<=1	S	<=4	S	<=1	S	<=1	S	27	S	0.06	S	0.03	S	<=0.25	S	1	S	0.25	S	<=1	I	64	S	<=0.5	S	<=20	R	16	Negative							Negative
10-K	6	Mach 2017	NEP	S	8	S	<=1	S	<=4	S	<=1	S	<=1	S	25	S	0.06	S	0.03	S	<=0.25	R	64	R	64	S	<=1	S	<=16	S	<=0.5	S	<=20	R	64	Negative							Negative
11-K	10	March 2017	GES	R	64	R	<=1	R	>=64	R	2	R	32	R	6	R	8	R	8	S	<=0.25	R	64	S	0.5	S	<=1	I	64	S	<=0.5	R	>=320	R	>128	Positive	17	26	17	15	27	15	Positive
12-K	11	March 2017	IME	R	>=128	R	>=64	R	>=64	R	>=64	R	>=64	R	6	R	16	R	16	R	>=4	S	2	S	1	R	>=16	R	128	S	<=0.5	R	>=320	R	64	Positive	12	25	12	11	25	11	Positive
13-K	12	March 2017	NICU	S	<=4	S	<=1	S	<=4	S	<=1	S	<=1	S	25	S	0.25	S	0.125	S	<=0.25	S	1	S	0.5	S	<=1	I	64	S	<=0.5	S	<=20	R	>128	Negative							Negative
14-K	13	April 2017	GES	R	>=128	R	16	R	>=64	R	>=64	R	>=64	R	6	R	>128	R	>128	I	2	R	64	R	128	R	>=16	I	64	S	1	R	>=320	R	>128	Positive	16	27	16	15	25	15	Positive
15-K	14	April 2017	NEU	S	16	R	16	R	>=64	R	2	R	32	S	25	S	0.06	S	0.03	R	>=4	R	64	R	128	R	>=16	I	64	S	1	R	>=320	R	>128	Negative							Negative
16-K	15	April 2017	NEU	S	<=4	S	<=1	S	<=4	S	<=1	S	<=1	S	28	S	0.06	S	0.03	S	<=0.25	S	1	S	0.5	S	<=1	I	64	S	<=0.5	S	<=20	S	1	Negative							Negative
17-K	16	April 2017	GES	S	<=4	S	<=1	S	<=4	S	<=1	S	<=1	S	29	S	0.06	S	0.03	S	<=0.25	S	1	S	0.5	S	<=1	I	64	S	<=0.5	S	<=20	S	1	Negative							Negative
18-K	17	April 2017	ICU	R	>=128	R	>=64	R	>=64	R	>=64	R	>=64	R	6	R	>128	R	>128	S	<=0.25	R	>128	R	>128	R	>=16	R	256	S	<=0.5	S	<=20	R	8	Positive	6	25	6	6	25	6	Positive
19-K	18	April 2017	NICU	R	>=128	R	>=64	R	>=64	R	>=64	R	>=64	R	6	R	32	R	16	I	2	S	16	R	32	R	>=16	I	64	S	1	S	<=20	R	16	Positive	6	25	6	6	25	6	Positive
20-K	15	2017-05-01	GES	S	<=4	S	<=1	S	<=4	S	<=1	S	<=1	S	29	S	0.125	S	0.03	S	<=0.25	S	1	S	0.5	S	<=1	I	64	S	<=0.5	S	<=20	S	1	Negative							Negative
21-K	19	2017-05-01	GES	S	<=4	S	<=1	S	<=4	S	<=1	S	<=1	S	28	S	0.125	S	0.03	S	<=0.25	S	1	S	1	S	<=1	I	64	S	<=0.5	S	<=20	R	64	Negative							Negative
22-K	20	2017-05-01	HEM	S	<=4	S	<=1	S	<=4	S	<=1	S	<=1	S	28	S	0.06	S	0.03	S	<=0.25	S	1	S	1	S	<=1	I	64	S	<=0.5	R	>=320	S	0.5	Negative							Negative
23-K	21	2017-05-01	ICU	S	<=4	R	>=64	R	>=64	R	>=64	R	>=64	S	29	S	0.06	S	0.03	I	2	R	128	R	64	R	>=16	S	32	S	<=0.5	R	>=320	R	8	Negative							Negative
24-K	22	2017-05-01	NICU	I	32	R	16	R	>=64	R	2	R	>=64	S	27	S	0.06	S	0.03	S	<=0.25	R	128	R	>128	R	>=16	R	128	S	<=0.5	R	>=320	S	1	Negative							Negative
25-K	23	2017-05-01	NEU	S	<=4	S	<=1	S	<=4	S	<=1	S	<=1	S	29	S	0.06	S	0.03	S	<=0.25	R	128	R	16	S	<=1	S	32	S	<=0.5	S	<=20	S	1	Negative							Negative
26-K	24	2017-05-01	ICU	S	<=4	S	<=1	S	<=4	S	<=1	S	<=1	S	28	S	0.06	S	0.03	S	<=0.25	R	128	R	16	S	<=1	I	64	S	<=0.5	S	<=20	R	8	Negative							Negative
27-K	25	2017-05-01	NEU	S	16	R	16	R	>=64	R	>=64	R	>=64	S	25	S	0.06	S	0.03	R	>=4	R	4	R	128	R	>=16	I	64	S	2	R	>=320	R	8	Negative							Negative
28-K	26	2017-05-01	GAS	S	<=4	R	16	R	>=64	R	>=64	R	>=64	S	25	S	0.06	S	0.06	S	1	R	64	R	64	R	>=16	S	<=16	S	1	R	>=320	R	4	Negative							Negative
29-K	26	2017-05-01	GES	S	<=4	R	16	R	>=64	R	>=64	R	>=64	S	28	S	0.125	S	0.03	S	1	S	2	R	128	R	>=16	S	<=16	S	1	R	>=320	S	1	Negative							Negative
30-K	27	2017-05-01	NICU	S	<=4	R	16	R	>=64	R	4	R	>=64	S	27	S	0.125	S	0.03	S	<=0.25	S	1	S	0.5	S	<=1	I	64	S	<=0.5	S	<=20	R	16	Negative							Negative
31-K	28	2017-05-01	NICU	I	32	R	<=1	R	>=64	R	<=1	R	16	S	25	S	0.125	S	0.03	S	1	S	1	S	0.5	S	<=1	I	64	S	2	S	<=20	S	1	Negative							Negative
32-K	29	2017-06-01	GES	S	<=4	S	<=1	S	<=4	S	<=1	S	<=1	S	25	S	0.125	S	0.03	S	<=0.25	S	1	S	0.5	S	<=1	I	64	S	<=0.5	S	<=20	S	0.5	Negative							Negative
33-K	30	2017-06-01	PICU	S	<=4	R	>=64	R	>=64	R	>=64	R	16	S	26	S	0.125	S	0.03	S	<=0.25	S	1	R	16	I	8	S	<=16	S	<=0.5	R	>=320	S	0.25	Negative							Negative
34-K	31	2017-06-01	IME	R	>=128	R	>=64	R	>=64	R	>=64	R	>=64	S	6	S	0.5	S	1	S	1	R	64	R	64	I	8	I	64	R	>=8	R	>=320	S	1	Negative							Negative
35-K	32	2017-06-01	IDU	I	64	S	<=1	S	<=4	S	<=1	S	<=1	S	25	S	0.5	S		S	<=0.25	S	1	S	0.5	S	<=1	I	64	S	<=0.5	S	<=20	S	0.5	Negative							Negative
36-K	33	2017-06-01	NICU	I	32	R	>=64	R	>=64	R	4	R	>=64	S	28	S	0.06	S	0.03	R	>=4	S	2	R	64	R	>=16	R	128	R	>=8	R	>=320	S	1	Negative							Negative
37-K	26	2017-06-01	NEU	R	>=128	R	>=54	R	>=64	R	>=64	R	>=64	S	28	S	0.06	S	0.06	R	>=4	S	2	R	64	I	8	I	64	R	>=8	R	>=320	S	1	Negative							Negative
38-K	34	2017-06-01	ICU	S	16	S	<=1	S	<=4	S	<=1	S	<=1	S	27	S	0.06	S	0.03	S	<=0.25	S	4	R	64	S	<=1	I	64	R	>=8	S	<=20	S	0.25	Negative							Negative
39-K	35	2017-06-01	NEP	R	>=128	R	>=64	R	>=64	R	2	R	>=64	S	25	S	0.06	S	0.03	R	>=4	S	8	R	64	R	>=16	I	64	S	1	R	>=320	R	4	Negative							Negative
40-K	35	2017-06-01	CAR	R	>=128	R	<=1	R	>=64	R	>=64	R	>=64	R	6	R	>128	R	>128	S	1	R	>128	R	>128	R	>=16	R	>=512	I	4	R	80	S	0.5	Positive	6	25	6	6	26	6	Positive
41-K	34	2017-06-01	CAR	R	>=128	R	<=1	R	>=64	R	>=64	R	>=64	R	6	R	>128	R	>128	S	1	R	>128	R	>128	R	>=16	R	>=512	I	4	R	80	R	4	Positive	6	26	6	6	25	6	Positive
42-K	36	July 2017	NEP	S	<=4	S	<=1	S	<=4	S	<=1	S	<=1	S	26	S	0.125	S	0.03	S	<=0.25	S	1	S	0.5	S	<=1	S	32	S	1	S	<=20	S	1	Negative							Negative
43-K	37	July 2017	CAR	S	<=4	R	2	R	>=64	R	2	R	16	S	27	S	0.125	S	0.03	I	2	S	4	R	64	R	>=16	I	64	S	1	R	>=320	S	1	Negative							Negative
44-K	37	July 2017	NICU	S	8	R	2	R	>=64	R	2	R	32	S	26	S	0.125	S	0.03	I	2	S	4	R	64	R	>=16	I	64	S	1	R	>=320	S	0.5	Negative							Negative
45-K	38	July 2017	NEU	I	32	R	>=64	R	>=64	R	2	R	>=64	S	28	S	0.125	S	0.03	R	>=4	S	16	R	64	R	>=16	R	128	S	<=0.5	R	>=320	S	1	Negative							Negative
46-K	39	July 2017	HIV	S	<=4	S	<=1	S	<=4	S	<=1	S	<=1	S	25	S	0.125	S	0.03	S	<=0.25	R	128	R	64	S	<=1	S	<=16	S	<=0.5	S	<=20	S	1	Negative							Negative
47-K	40	July 2017	NICU	S	<=4	S	<=1	S	<=4	S	<=1	S	<=1	S	25	S	0.125	S	0.03	S	<=0.25	S	1	S	0.5	S	<=1	I	64	S	1	S	<=20	R	8	Negative							Negative
48-K	39	July 2017	NEU	S	<=4	S	<=1	S	<=4	S	<=1	S	<=1	S	24	S	0.125	S	0.03	S	<=0.25	S	1	S	0.5	S	<=1	I	64	S	<=0.5	S	<=20	R	8	Negative							Negative
49-K	41	July 2017	NICU	S	16	R	16	R	>=64	R	>=64	R	>=64	S	28	S	0.125	S	0.03	I	2	R	128	R	64	R	>=16	I	64	S	1	R	>=320	S	2	Negative							Negative
50-K	42	July 2017	IME	R	>=128	R	<=1	R	>=64	R	>=64	R	>=64	S	28	S	1	S	1	S	1	R	64	S	0.25	S	<=1	I	64	S	<=0.5	R	>=320	S	2	Negative							Negative
51-K	43	August 2017	IDU	R	>=128	R	16	R	>=64	R	2	R	>=64	S	27	S	0.06	S	0.015	S	1	S	16	R	128	R	>=16			S	2	R	>=320	R	64	Negative							Negative
52-K	44	August 2017	PICU	R	>=128	S	<=1	S	<=4	S	<=1	S	<=1	S	25	S	0.06	S	0.03	S	<=0.25	S	2	R	32	S	<=1			S	1	S	<=20	S	1	Negative							Negative
53-K	45	August 2017	NICU	R	>=128	R	2	R	>=64	R	2	R	32	S	25	S	0.06	S	0.03	S	1	S	4	R	64	R	>=16			S	1	R	>=320	R	4	Negative							Negative
54-K	42	August 2017	IME	R	>=128	R	<=1	R	>=64	R	>=64	R	>=64	S	25	S	1	S	1	S	<=0.25	R	64	S	0.5	S	<=1	I	64	I	4	R	>=320	R	16	Negative							Negative
55-K	46	August 2017	HEM	S	<=4	S	<=1	S	<=4	S	<=1	S	<=1	S	27	S	0.06	S	0.03	S	<=0.25	S	1	S	0.5	S	<=1	S	64	S	<=0.5	I	<=20	R	8	Negative							Negative
56-K	47	August 2017	CAR	S	16	R	16	R	>=64	R	2	R	>=64	S	26	S	0.06	S	0.015	S	1	S	4	R	64	R	>=16	S	32	S	1	R	>=320	S	2	Negative							Negative
57-K	48	August 2017	ICU	S	<=4	S	<=1	S	<=4	S	<=1	S	<=1	S	26	S	0.06	S	0.06	S	<=0.25	S	1	S	2	S	<=1	I	64	S	<=0.5	S	<=20	R	4	Negative							Negative
58-K	49	September 2017	NEU	S	<=4	S	<=1	S	<=4	S	<=1	S	<=1	S	25	S	0.06	S	0.06	S	<=0.25	S	4	S	0.5	S	<=1	I	64	S	<=0.5	S	<=20	S	1	Negative							Negative
59-K	50	September 2017	CAR	S	16	R	16	R	>=64	R	2	R	>=64	S	27	S	0.03	S	0.06	S	1	S	1	R	128	R	>=16	S	32	S	1	R	>=320	S	2	Negative							Negative
60-K	51	September 2017	ICU	S	<=4	S	<=1	S	<=4	S	<=1	S	<=1	S	26	S	0.125	S	0.03	S	<=0.25	S	1	S	0.25	S	<=1	I	64	S	<=0.5	S	<=20	R	8	Negative							Negative
61-K	52	September 2017	ICU	S	16	R	16	R	>=64	R	2	R	>=64	S	26	S	0.125	S	0.03	I	2	S	4	R	64	R	>=16	R	128	S	1	R	>=320	R	32	Negative							Negative
62-K	53	September 2017	NICU	S	16	R	2	R	>=64	R	2	R	32	S	26	S	0.06	S	0.03	I	2	S	8	R	64	R	>=16	I	64	S	1	R	>=320	R	16	Negative							Negative
63-K	47	September 2017	ICU	S	<=4	R	16	R	>=64	R	2	R	>=64	S	25	S	0.06	S	0.03	S	<=0.25	S	8	R	64	R	<=1	I	64	S	<=0.5	R	>=320	R	16	Negative							Negative
64-K	54	September 2017	IME	S	16	R	16	R	>=64	R	2	R	32	S	28	S	0.06	S	0.03	R	>=4	S	8	S	0.5	R	>=16	S	32	S	2	R	>=320	R	8	Negative							Negative
65-K	55	September 2017	OMS	S	16	R	32	R	>=64	S	2	R	>=64	S	26	S	0.06	S	0.03	R	>=4	S	2	S	0.5	R	>=16	R	128	S	2	R	>=320	S	1	Negative							Negative
66-K	56	October 2017	PICU	S	<=4	S	<=1	S	<=4	S	<=1	S	<=1	S	25	S	0.06	S	0.03	S	<=0.25	S	1	S	0.5	S	<=1	I	64	S	<=0.5	S	<=20	R	16	Negative							Negative
67-K	57	October 2017	PICU	I	32	S	<=1	S	<=4	S	<=1	S	<=1	S	25	S	0.06	S	0.03	S	<=0.25	S	2	S	0.5	S	<=1	I	64	S	<=0.5	S	<=20	R	16	Negative							Negative
68-K	58	October 2017	PICU	S	<=4	S	<=1	S	<=4	S	<=1	S	<=1	S	25	S	0.06	S	0.03	S	<=0.25	S	1	S	0.25	S	<=1	S	32	S	1	S	<=20	R	16	Negative							Negative
69-K	59	October 2017	IDU	R	>=128	R	<=1	R	>=64	R	2	R	>=64	R	6	R	8	R	4	S	<=0.25	R	64	S	0.5	S	<=1	I	64	S	1	R	>=320	R	16	Positive	12	26	12	13	25	13	Positive
70-K	60	October 2017	ICU	R	>=128	R	32	R	>=64	R	4	R	>=64	S	25	S	0.06	S	0.03	R	>=4	S	4	S	0.5	R	>=16	R	128	S	<=0.5	R	>=320	S	2	Negative							Negative
71-K	61	October 2017	PSU	R	>=128	R	16	R	>=64	R	>=64	R	>=64	R	6	R	4	R	4	R	>=4	R	64	R	128	R	>=16	I	64	S	1	R	>=320	S	1	Positive	14	27	14	13	25	13	Positive
72-K	62	November 2017	GES	S	16	R	16	R	>=64	R	2	R	>=64	S	25	S	0.06	S	0.03	S	1	R	128	R	128	R	>=16	I	64	S	1	R	>=320	S	1	Negative							Negative
73-K	63	November 2017	IME	S	<=4	R	16	R	>=64	R	2	R	>=64	S	25	S	0.06	S	0.03	S	<=0.25	S	4	R	64	R	>=16	S	32	S	1	R	>=320	S	1	Negative							Negative
74-K	NT	November 2017	HEM	S	<=4	S	<=1	S	<=4	S	<=1	S	<=1	S	27	S	0.06	S	0.03	S	<=0.25	S	4	R	64	S	<=1	S	<=16	S	<=0.5	S	<=20	S	1	Negative							Negative
75-K	64	December 2017	NICU	S	16	R	16	R	>=64	R	2	R	>=64	S	25	S	0.06	S	0.03	I	2	S	8	R	128	R	>=16	I	64	S	1	R	>=320	R	16	Negative							Negative
76-K	65	December 2017	IME	S	4	S	<=1	S	<=4	S	<=1	S	<=1	S	26	S	0.06	S	0.03	S	<=0.25	S	4	R	64	R	>=16	I	64	S	<=0.5	S	<=20	S	2	Negative							Negative
77-K	66	December 2017	NICU	S	8	S	2	R	>=64	S	4	R	>=64	S	25	S	0.125	S	0.03	S	1	S	8	S	8	I	8	I	64	S	1	R	>=320	R	32	Negative							Negative
78-K	67	December 2017	GES	R	>=128	R	>=64	R	>=64	R	2	R	>=64	S	25	S	0.06	S	0.03	R	>=4	S	8	R	128	R	>=16	S	32	S	2	R	>=320	S	1	Negative							Negative
79-K	68	December 2017	NEU	R	>=128	R	>=64	R	>=64	R	>=64	R	>=64	S	26	S	0.06	S	0.03	S	<=0.25	S	4	S	0.5	S	<=1			S	<=0.5		<=20	R	8	Negative							Negative
80-K	69	December 2017	NEU	S	16	R	16	R	>=64	R	2	R	>=64	S	25	S	0.125	S	0.03	I	2	S	4	R	64	R	>=16	I	64	S	1	R	>=320	R	4	Negative							Negative
